# Supplementary material for: High-Level Extracellular Production of a Trisaccharide-Producing Alginate Lyase AlyC7 in Escherichia coli and Its Agricultural Application
Source: Mar Drugs. 2024 May 18;22(5):230. doi: 10.3390/md22050230 (PMC11123115; doi:10.3390/md22050230)
Supplement: Supplementary file 1 [file marinedrugs-22-00230-s001.zip]

Archive with 1 entries (1 files):
- marinedrugs-2981997-supplementary.pdf
